# Supplementary material for: Determination of whole genome sequence of human cytomegalovirus circulating in Japan and discovery of geographic genome structure in UL148 gene
Source: Virus Res. 2025 Feb 4;353:199540. doi: 10.1016/j.virusres.2025.199540 (PMC11846927; doi:10.1016/j.virusres.2025.199540)
Supplement: Supplementary file 3 [file mmc3.xlsx]

## Sheet: Sheet1
Supplemental Table. Accession numbers of pertial genome of CMV isolates
ID	UL128	UL130	UL131A	UL132	UL148	UL147A	UL147	UL146	UL145	UL144	UL142	UL141	UL140	UL139	UL138	UL136	UL135	UL133	UL148A	UL148B	UL148C	UL148D	UL150	UL150A
FMU-1	LC845883	LC845901	LC845920	LC845939	LC845958	LC845977	LC845996	LC846015	LC846034	LC846053	LC846072	LC846091	LC846110	LC846129	LC846148	LC846167	LC846186	LC846205	LC846224	LC846243	LC846262	LC846281	LC846300	LC846319
FMU-2	LC845884	LC845902	LC845921	LC845940	LC845959	LC845978	LC845997	LC846016	LC846035	LC846054	LC846073	LC846092	LC846111	LC846130	LC846149	LC846168	LC846187	LC846206	LC846225	LC846244	LC846263	LC846282	LC846301	LC846320
22986	LC845888	LC845906	LC845925	LC845944	LC845963	LC845982	LC846001	LC846020	LC846039	LC846058	LC846077	LC846096	LC846115	LC846134	LC846153	LC846172	LC846191	LC846210	LC846229	LC846248	LC846267	LC846286	LC846305	LC846324
FMU-11	LC845892	LC845911	LC845930	LC845949	LC845968	LC845987	LC846006	LC846025	LC846044	LC846063	LC846082	LC846101	LC846120	LC846139	LC846158	LC846177	LC846196	LC846215	LC846234	LC846253	LC846272	LC846291	LC846310	LC846329
20117	LC845895	LC845914	LC845933	LC845952	LC845971	LC845990	LC846009	LC846028	LC846047	LC846066	LC846085	LC846104	LC846123	LC846142	LC846161	LC846180	LC846199	LC846218	LC846237	LC846256	LC846275	LC846294	LC846313	LC846332
20270	LC845896	LC845915	LC845934	LC845953	LC845972	LC845991	LC846010	LC846029	LC846048	LC846067	LC846086	LC846105	LC846124	LC846143	LC846162	LC846181	LC846200	LC846219	LC846238	LC846257	LC846276	LC846295	LC846314	LC846333
21558	LC845898	LC845917	LC845936	LC845955	LC845974	LC845993	LC846012	LC846031	LC846050	LC846069	LC846088	LC846107	LC846126	LC846145	LC846164	LC846183	LC846202	LC846221	LC846240	LC846259	LC846278	LC846297	LC846316	LC846335
